# Supplementary material for: Vinorelbine and Intermittent Cyclophosphamide Sensitize an Aggressive Myc-Driven B-Cell Lymphoma to Anti-PD-1 by an Immunological Memory Effective against Tumor Re-Challenge
Source: J Clin Med. 2023 Mar 27;12(7):2535. doi: 10.3390/jcm12072535 (PMC10095342; doi:10.3390/jcm12072535)
Supplement: Supplementary file 1 [file jcm-12-02535-s001.zip]

Archive with 1 entries (1 files):
- jcm-2227171-supplementary.pdf
